# Supplementary material for: The Influence of Reading Texts on L2 Reading-to-Write Argumentative Writing
Source: Front Psychol. 2021 Mar 19;12:655601. doi: 10.3389/fpsyg.2021.655601 (PMC8017206; doi:10.3389/fpsyg.2021.655601)
Supplement: Supplementary file 1 [file Data_Sheet_1.zip]

Archive with 56 entries (55 files):
- CH18-B.txt
- CH46-A.txt
- CH25-B.txt
- CH1-B.txt
- __MACOSX/
- __MACOSX/._CH1-B.txt
- CH27-A.txt
- CH3-B.txt
- CH44-A.txt
- CH7-B.txt
- CH40-A.txt
- CH23-B.txt
- CH38-A.txt
- CH42-A.txt
- CH21-B.txt
- CH5-B.txt
- CH2-B.txt
- CH45-A.txt
- CH26-B.txt
- CH47-A.txt
- CH24-B.txt
- CH19-B.txt
- CH43-A.txt
- CH20-B.txt
- CH4-B.txt
- CH39-A.txt
- CH6-B.txt
- CH41-A.txt
- CH22-B.txt
- CH54-A.txt
- CH13-B.txt
- CH35-A.txt
- CH11-B.txt
- CH37-A.txt
- CH8-B.txt
- CH52-A.txt
- CH15-B.txt
- CH33-A.txt
- CH49-A.txt
- CH17-B.txt
- CH31-A.txt
- CH50-A.txt
- CH28-A.txt
- CH9-B.txt
- CH10-B.txt
- CH36-A.txt
- CH12-B.txt
- CH34-A.txt
- CH16-B.txt
- CH30-A.txt
- CH48-A.txt
- CH29-A.txt
- CH51-A.txt
- CH53-A.txt
- CH14-B.txt
- CH32-A.txt
