# Supplementary material for: The Influence of Reading Texts on L2 Reading-to-Write Argumentative Writing
Source: Front Psychol. 2021 Mar 19;12:655601. doi: 10.3389/fpsyg.2021.655601 (PMC8017206; doi:10.3389/fpsyg.2021.655601)
Supplement: Supplementary file 1 [file Data_Sheet_1.zip › CH18-B.txt]

The Future of English: the world’s language
According to the prediction of John Adams, the second president of the United States, English would be the most universally read and spoken language in the 19th century. As the time goes by, his prediction gradually proves to be correct. And English is destined to be the world’s language judging from the current developing trend.
First and foremost the world’s most developed country, the United States, regards English as its mother tongue and official language. And it’s known to all that the economy is the foundation of everything. Therefore, in order to communicate with the most developed country, other countries have no choice but to learn English, which greatly increases the population speaking English.
Second, many fields, especially in science, require the mastery of English. For example, most of the international science ceremonies are held in English, pushing scientist from all over the world to learn English well. In addition, the prevailing bilingual-teaching method in many famous universities plays a significant role to the prosperity of English.
Third, from the view of history, the powerful British Empire once ruled one-quarter of the world’s people. For this reason, there are many countries where English is their official language.
Therefore, we can conclude from what has been said above, the status of English as the global language will not be shaken. Instead, English will spread to move countries and in the future English must be the world’s language undoubtedly. 
