# Supplementary material for: The Influence of Reading Texts on L2 Reading-to-Write Argumentative Writing
Source: Front Psychol. 2021 Mar 19;12:655601. doi: 10.3389/fpsyg.2021.655601 (PMC8017206; doi:10.3389/fpsyg.2021.655601)
Supplement: Supplementary file 1 [file Data_Sheet_1.zip › CH46-A.txt]

People feel humiliated and offended by having to pronounce words in a language that is not theirs. But they are obliged to. In my eyes, this phenomenon is very general. With the development of country, we should make more communication with other countries. So we need to learn a language which other foreigners can understand. I think English is the best choice.
I always believe that it’s very important to learn English. English can help us learn more foreign knowledge and communicate with foreign people without the worry of expressions. Maybe some people worry that we pay more attention to English. They don’t understand why we choose the English to express the things rather than our own language. But I think there is no contradiction between the mother language and the second language. We need to learn English to adopt the society and we also need to learn Chinese to develop our own culture. We can combine them with each other. And choose them at the right moment to let everyone knows what you mean and let them sound more chic. 
At the same time, I get another point from the second essay- “English in Decline as a Fast Language”. As far as I am concerned, the writer wants to call on native English speakers to pay more attention to English, especially monolingual ones. “ They should develop the English, and not be too complacent about the status of their language. There is no one language can be used for all the time without development, even if English is now regarded as a basic skill in some countries. One language may be lost every day. 
As a Chinese I also agree one point, if our Chinese economy has overtaken that of the United States no one will be able to ignore its global power. Have you ever heard that the economy strength of the country influence it’s language development.
In a word, we should try our best to learn other language in the basis of learning our own language well. We should turn other languages into our own basic skills and use them to develop the whole society. And in the future, we can use different languages with people from different countries. I think it’s wonderful. In the meanwhile as an English major, I think I also should learn more knowledge about more aspects such as science, culture and etc., not merely the simple communication.
