# Supplementary material for: The Influence of Reading Texts on L2 Reading-to-Write Argumentative Writing
Source: Front Psychol. 2021 Mar 19;12:655601. doi: 10.3389/fpsyg.2021.655601 (PMC8017206; doi:10.3389/fpsyg.2021.655601)
Supplement: Supplementary file 1 [file Data_Sheet_1.zip › CH25-B.txt]

 Global language in Future-English
English is everywhere. This conclusio0n is drawn from my own experience. Last International Labor Day, I travelled to Beijing with my roommate. When we waited at the subway station, here come a foreigner. When we are hesitating whether to help him since he seemed to try to ask for help, an old man, at least over 50 years old, walked forward to talk with the foreigner naturally and fluently. We were shocked by what we saw at the moment. How widely English spread! This was the first thought that occurred to me. From then on, in my deep heart, I have been firmly believing that English is surely to become the global language someday.
Some people may say my experience can’t prove my prediction because it happened in Beijing, our capital. However, I didn’t jump to the conclusion. Students from primary school nowadays start to study English. Since students are taught in English in professional class. Even many important literature only have English versions. What’s more, nearly all college student have to pass CET-4. If you want to find a good job, having a good command of English is necessary. We can see it clearly that you can’t walk around today’s society without English ability. So if English can’t be the world language, which can?
