# Supplementary material for: The Influence of Reading Texts on L2 Reading-to-Write Argumentative Writing
Source: Front Psychol. 2021 Mar 19;12:655601. doi: 10.3389/fpsyg.2021.655601 (PMC8017206; doi:10.3389/fpsyg.2021.655601)
Supplement: Supplementary file 1 [file Data_Sheet_1.zip › CH1-B.txt]

The Future Status of English as the Global Language
With the development of technology and science, the communication between people and people become more closer, even different countries have a good relationship. Therefore, there is a question:  How communicate between different countries? Of course, we can not deny that the question never becomes an obstruct. It is English that makes different foreigns fluently speak and talk. But nowadays, is it assured that the future status of English as the global language?
John Adams, the second president of the United States, once predicted that English would be global language and everybody in the world would accept it. English would have an great influence on the world after seven hundred years. In terms of that century, America is not strong, even 1 percent of the world’s population. But now we have to say, he is right. English went through the peace and upset century, and it has been declared by the global. 
Asia has a vast population in the world. Someone asked that why is not our language? Yes, Asia, especially China has a long history and civilizations. We have the ability to be the no.1. However, we can not forget, China do not have strong power to strike on the history. Chinese is our native language, but we do not put it out the aboard. We just use it in China. Compared with English, it is more easier to learn and via the several hundred years, English has become more popularization. 
In modern times, most of countries treat English as their second language. Students learn English from their first-school-year. The global official language is also English. English plays an important role in our daily life. It can make people connected with international more easier and quicker. 
Other reason of the English become the global language is English is more easier to learn. Many native English said that compared with English, Chinese is too difficult. Although China has more population, the global people are more easier to accept English. 
The development of technology and science also is a factor. These countries which speak native English are strong and they are developed countries. For people, they can learn from the more stronger than themselves. China is also learning to foreign. But I can believe China would be strong in future. 
