# Supplementary material for: The Influence of Reading Texts on L2 Reading-to-Write Argumentative Writing
Source: Front Psychol. 2021 Mar 19;12:655601. doi: 10.3389/fpsyg.2021.655601 (PMC8017206; doi:10.3389/fpsyg.2021.655601)
Supplement: Supplementary file 1 [file Data_Sheet_1.zip › CH27-A.txt]

With the process of globalization is going rapidly, the culture communication has become more and more intense and complex. In this way, the role which languages play in the communication is of great importance. As is known to all, English is likely to be the most popular language and even is regard as an international language. Also there are some datas show that English has been a “world language” already. However, different studys show different evidences of the world language. Some people think that English is taking over many countries’ first language, such as Brazil. They appeal to lay down the law or take other action to contain the usage of English in Brazil. But some people also think this is the cash register, not linguistic pride. On the other hand, many people hold the opinion that English is declining and the relative decline of English is continuing. For example, in the mid-20th century, nearly 9 percent of the world’s population grew up speaking English as their first language. While, in 2050, the number is expected to be 5 percent. Meanwhile, the world continues to rapidly lose older, rural language s. At the same time, the number of the multilingual speakers around the world increase rapidly.
As far as I am concerned, no matter the role of English among the language communication becomes more important or less important, the essence of English studying is always vital to English learners or users. The purpose of language is communicating.
