# Supplementary material for: The Influence of Reading Texts on L2 Reading-to-Write Argumentative Writing
Source: Front Psychol. 2021 Mar 19;12:655601. doi: 10.3389/fpsyg.2021.655601 (PMC8017206; doi:10.3389/fpsyg.2021.655601)
Supplement: Supplementary file 1 [file Data_Sheet_1.zip › CH3-B.txt]

According to one report, the Politecnico di Milano of Italian University, will teach in English in all of its courses from 2014. In addition, sharply increasing number of people now speak English. In the future, English is likely to be the world’s language.
It was an audacious decision for at that time there was a controversy around the university’s principle. But he believed that their dames should be international dames and insisted on that there is only one way to be international classes-to use English.
Many other universities have the same phenomenon. In China, there has been great change about learning English. Now Chinese students learn English almost every day from the beginning of primary school, even pass the English exam is necessary to admit university. Other friends, on the other hand, use the standards which are marked in English. 
While Chinese has the largest number of native speakers. However, citizens are also required to study English because they can be global and international. Thus, we won’t be far away from the highest technology, economy or science and so on. 
Firstly, there were only about 10 million English speakers in the world, nearly all of them are British and Americans. Comparably, English speakers’ number isn’t increasing up and bounds but high-populated have learned English. 
Hence we need a single lingua franca and this single lingua franca is English.
Any government supports their students to study abroad. Not every student can speak the native language. Here is the communication question. So far, the only one way to solve it is that both of them speak English from which we found almost every country speak English little or much, especially the developed countries.
