# Supplementary material for: The Influence of Reading Texts on L2 Reading-to-Write Argumentative Writing
Source: Front Psychol. 2021 Mar 19;12:655601. doi: 10.3389/fpsyg.2021.655601 (PMC8017206; doi:10.3389/fpsyg.2021.655601)
Supplement: Supplementary file 1 [file Data_Sheet_1.zip › CH44-A.txt]

 Status of English as the Global Language
Nowadays, there is a heated debate on whether the future status of English as the global language is assured or not. And the opinions vary from person to person when it comes to this topic.
There are some people who hold the view that the future status of English as the global language is assured. According to them, it is known to all that English is the most widely used language. You’ll find it touches upon almost every field, laws, education, medias, computers and so on if you have a brainstorm about English. What’s more, English is (as) a must, an ability to have a good command of English is a guarantee to attend as important university in a lot of countries. In addition, you can have confidence in travelling around the world if your mastery of English is advanced since almost every corner has a place of English. 
However, some people are against that. They argue that the future status of English as the global language is a question. In their opinions, Chinese stands a chance that takes place of English with the largest population of Chinese-speaking people. In addition that many countries are making significant efforts to resist the English “invasion” for example, Brazil which makes it difficult to maintain its global status. Last but not the least, the command of only English can’t promise you a better survival in the society with the fast development of globalization. Consequently you should be aimed with at least two languages except English. 
From where I stand, I agree with the latter one. With the development of economy, China will exert a great influence on the world. And what comes next is the spread of Chinese as a cultural as well as a language. There is a day when Chinese takes place of English!

 

 
