# Supplementary material for: The Influence of Reading Texts on L2 Reading-to-Write Argumentative Writing
Source: Front Psychol. 2021 Mar 19;12:655601. doi: 10.3389/fpsyg.2021.655601 (PMC8017206; doi:10.3389/fpsyg.2021.655601)
Supplement: Supplementary file 1 [file Data_Sheet_1.zip › CH7-B.txt]

English was and Remains to be the World’s Language
English is widely known as the world’s language now, but in the meantime Chinese and other language are going to be spoken by more and more people. In my opinion, English was and remains to be the world’s language in the following centuries.
Although Chinese has been the biggest language by number of speakers for the a billion people, and Spanish is popular in the past century. But, English still has a great power to compete with the former two languages. There are, among others, two main reasons.
First and foremost, English is already wide-spread than any of the other languages. It is used in every continent except South America, and more and more people is ready to study English. It is widely spread not only in region, but also in every aspect of society. In an article, Scott Montgomery shows that English has established itself as the world language for science. English is becoming a major mechanism for social and economic. In other words, English is regarded as the world language by society and it is definitely shows great importance in the whole world. 
Then, since many rural languages are going to extinct, but hundreds of new forms of English appear. English has the power to remain, the vitality of English is strong. English maybe be the most practical language in the world, it is used in economic, culture and political. Even the colleges in Europe are going to use English language to teach. Seen from the education in China, English has been attached importance by Chinese parents and schools. Kids are forced to learn English at the age of three or even younger, in the meantime, English is regarded as a basic skill. As far as I can see, English language can change with the society and always keep its vitality.
From what I have mentioned above, English was and remains to be the world’s language.
