# Supplementary material for: The Influence of Reading Texts on L2 Reading-to-Write Argumentative Writing
Source: Front Psychol. 2021 Mar 19;12:655601. doi: 10.3389/fpsyg.2021.655601 (PMC8017206; doi:10.3389/fpsyg.2021.655601)
Supplement: Supplementary file 1 [file Data_Sheet_1.zip › CH40-A.txt]

 English in Decline as a First Language
The study shows that less of the world population that grew up speaking English as their first language. Meanwhile, the number of people who possess multilingual skills is increasing rapidly. One of the reasons for which the number of first English speaker is on decline is that population growth amongst speakers of languages other than English has been greater, as a consequence, the percentage of the world’s population grew up speaking English as their first language is declining.
Although English is less spoken among the world’s population, the future will certainly see a continued expansion of English use in science for the scale and dynamism of English. 
Meanwhile, there is a tendency of the world’s population possessing more than one language and English will be of significance in creating new generation of bilingual and multilingual speakers around the world, as English now regarded as a basic skill and children learn at an early age, they will study other language through English later. Besides, because of the scale and dynamism of English, it is becoming a major mechanism for social and economic exclusion and creating new divides. English is regarded as a basic skill, thus employees has to possess other language skills to put themselves at an advantage during job hunting. 
To sum up, the future will witness the global population possess multilingual skills instead of only acquiring the most complacent one-English.
