# Supplementary material for: The Influence of Reading Texts on L2 Reading-to-Write Argumentative Writing
Source: Front Psychol. 2021 Mar 19;12:655601. doi: 10.3389/fpsyg.2021.655601 (PMC8017206; doi:10.3389/fpsyg.2021.655601)
Supplement: Supplementary file 1 [file Data_Sheet_1.zip › CH23-B.txt]

 English Will Become a Global language in Future
With the development of globalization of economy and politic, English has been universally as official language. At the same time, the number of English speakers is increasing by leaps and bounds. So it is not difficult to predict that English will become a global language in near future.
There was a prediction two hundred years ago that “English will be the most respectable language in the world and the most universally read and spoken in the next century if before the end of this one from John Adams, the second president of the United States. It seemed that the prediction was very bold at that time because the number of English speakers in the world was only 13 million. Besides, only British people or the people from the Eastern Seaboard of North America speak English. While, now from Europe to Africa or to America even to Asia, English is spoken all the place. The example that universities use the English language to have classes as a choice to become international can be used to prove that English is on the way to be a global language.
Although Chinese has been the biggest language by number of speakers, it never has been spread to other countries except any other Asian countries. It seems that only Chinese and most Chinese people tend to learn English as a second language.
