# Supplementary material for: The Influence of Reading Texts on L2 Reading-to-Write Argumentative Writing
Source: Front Psychol. 2021 Mar 19;12:655601. doi: 10.3389/fpsyg.2021.655601 (PMC8017206; doi:10.3389/fpsyg.2021.655601)
Supplement: Supplementary file 1 [file Data_Sheet_1.zip › CH38-A.txt]

English has played a dominant role as a communication tool worldwide since the Great Britain established. Even the United States took the status of Britain, English has never fail to remain that of its. It’s widely believed that popularity of language can be attributed to the powerfulness of the country. As some experts point, China is most likely to overtake US in term of economy. As a consequence, the status of English has been doubted.
We can tell from the facts that everything is changeable, it is the same with the language itself. Every language has been enriched by others, for example, long time ago, the number of English vocabulary increased enormously because of French invasion. It is complicated for those Englishman at that time to say it is positive or negative. The answer became clear as goes by. Even though they detested the common use of French in their land, just like nowadays people in some less developed countries restrict that of English in their own country, it proves that human’s emotions and ideas can be expressed more exactly with the use of other competitive languages. It is also safe to say as long as one English-speaking country’s economy, science, Wleare Easy No. 1 the roar of English cannot be held back.
However, we must recognize that the diversity of language is also great importance. As the society developing, people especially the new generation catch up as well. One reflection is that education of more than one foreign language is becoming a hit. Multilingual speakers are desired by international companies. Most people consider language not only as the tool but also the blood of culture.
