# Supplementary material for: The Influence of Reading Texts on L2 Reading-to-Write Argumentative Writing
Source: Front Psychol. 2021 Mar 19;12:655601. doi: 10.3389/fpsyg.2021.655601 (PMC8017206; doi:10.3389/fpsyg.2021.655601)
Supplement: Supplementary file 1 [file Data_Sheet_1.zip › CH42-A.txt]

A tremendous number of people, holding this standpoint that “linguistic diversity is being lost at a faster rate than biodiversity, claim that they always heard English is taping over, especially considering the countries, such as Brazil, Mexico and so on. People in this countries would feel humiliated and offended by having to prominence words in a language that is met theirs. They regard that English serve as a poor substitute for theirs own language. And English only cannot bring the same long-terms benefits to their life. They of hating English. Nevertheless they have began to realize the importance of English should not be ignored.
Admittedly, English is obviously detrimental to the diversity linguist. I mean everybody just talk about in only English. Nonetheless, when it comes to the globalization exists. I am convinced that the lost of linguistic diversity should not due to the English itself, the real factor is the globalization. Let me put it in this way, in current world, every community is in extremely close communication. Sometimes, in some way, we just need a language to provide the way easily to communicate.
