# Supplementary material for: The Influence of Reading Texts on L2 Reading-to-Write Argumentative Writing
Source: Front Psychol. 2021 Mar 19;12:655601. doi: 10.3389/fpsyg.2021.655601 (PMC8017206; doi:10.3389/fpsyg.2021.655601)
Supplement: Supplementary file 1 [file Data_Sheet_1.zip › CH21-B.txt]

 An International Language: English
There is no doubt that English has affected people all over the world. Even if when you are in rural area, you will still hear some English words from farmers. Consequently I hold the opinion English is and will be an international language in the future.
Giovanni Azzoni once stated: “We strongly believe our classes should be international classes, and the only way to have international classes is to use the English language.” Maybe he is kind of exaggeration, but we can see the tendency of internationalization of English. University students is a large population in society and the hope of future, and if they all speak English, then it will increasingly facilitate the spread of English.
Some people may argue that with the population of America decreases, the native speakers of English reduce. Absolutely it is the fact, but it won’t hinder the widespread of English. China always has the largest of population and Chinese has the most native speaker. However, with years going by, Chinese is still not international. We speak Chinese in our own country with our family or friends, but when we watch an international movie, document or touch on international business, what we use is English, not Chinese. From my point of view, this is the key point, not the native speaker.
As for the reasons why only English is widespread, I think it is the historical reasons. In old times, the British Empire ruled one-quarter of the world’s people. Then with the decline of the British, another English-speaking country, the United States took Britain’s place. Because of this, English become the official language of these areas and its advance English’s spread.
To put just one example, I have a nephew who is only two years old. But his mother has began to teach his simple English. And in our country, English has become a must-learn language in school. 
So is and will be an international language in the future.
