# Supplementary material for: The Influence of Reading Texts on L2 Reading-to-Write Argumentative Writing
Source: Front Psychol. 2021 Mar 19;12:655601. doi: 10.3389/fpsyg.2021.655601 (PMC8017206; doi:10.3389/fpsyg.2021.655601)
Supplement: Supplementary file 1 [file Data_Sheet_1.zip › CH5-B.txt]

Future of English
After reading these two passages, I have had a basic understanding towards each one. The first article explains that the predominance of English will not be threatened. However, another passage focuses on the prediction that English is declining and society is becoming multilingual. 
From my point of view, I tend to prefer the points presented by the latter. To begin with, I am totally for the opinion that we are now living in a multilingual society. With more and more people communicating with each other all over the world, it’s necessary for us to master more than one foreign languages. Set myself for example, as an English major student, I have to learn French as my second foreign language.  Apart from that, I also acquire Cantonese through Internet. Thus, when I visit those places, I can communicate with the locals with their own languages and know better about their culture.
Moreover, although English is in decline as a first language and a new must-born language will be Mandarin, in my opinion, Mandarin will not take place of English as the first language. Due to influence of culture, English affects more places than Mandarin does. As we all know that, Britain once established the British Empire which contained most part of the world, while Chinese culture is more likely to be popular in the far East. People learn Chinese just because Chinese economy is growing and China is such a huge market.
Last but not least, languages spoken depend on varieties of factors, and we learn language to meet the demands of society. English is still of great significance, yet we had better acquire at least two foreign languages, and that is how I see on the future of English. 
