# Supplementary material for: The Influence of Reading Texts on L2 Reading-to-Write Argumentative Writing
Source: Front Psychol. 2021 Mar 19;12:655601. doi: 10.3389/fpsyg.2021.655601 (PMC8017206; doi:10.3389/fpsyg.2021.655601)
Supplement: Supplementary file 1 [file Data_Sheet_1.zip › CH2-B.txt]

English as the Global Language in the Future
There is no doubt that English nowadays has approached everyone from the advertisement on TV to the academical reports in school. As a language that has acted as a global language for years. English certainly will continue its role in the future. The reasons are as follows:
For most of the time, whether a language will be widely used depends on the effect of the culture back of it. Among all the 6000 languages around the globe, English has a history of the British Empire’s invasion and colony, and the condition of wild spread and imposed to be spoken for the global language will never be matched. Furthermore,  the major power that uses English such as the U.S., the U.K., South Africa, India, Australia are still effecting the whole world today and will certainly go on its impact in the future. 
Once emerged in a culture, a language will find it hard to get out. So is English. Today, it would be absolutely hard to find a tag without English of any cloth or any primary school without English course. In most countries, let alone in most of the academic area especially science. Therefore, English will reinforce its effect of culture in all the countries instead of decline.
Another reason why English will act as the global language in the future is leading role in economics and politics of some English speaking countries like the US. For instance, when it comes to other countries’ importing high-tech from the U.S., English copy of the document is surely required instead of other languages like Spanish or Chinese. And for the future, we believe “dollar” and “American democracy” are still the center of the world. 
All in all English owns the high speed of spread and the powerful background and already infiltrated in all the cultures. Therefore, as a expressive language, it won’t decline, instead, it will grow more powerful and more influential as the global language. 
