# Supplementary material for: The Influence of Reading Texts on L2 Reading-to-Write Argumentative Writing
Source: Front Psychol. 2021 Mar 19;12:655601. doi: 10.3389/fpsyg.2021.655601 (PMC8017206; doi:10.3389/fpsyg.2021.655601)
Supplement: Supplementary file 1 [file Data_Sheet_1.zip › CH45-A.txt]

On English Speaking Tendency
According to the study that the percentage of the global population that grew up speaking English as its just language is declining. Many people are worrying about the disappear of the English. In my opinion, English is will still be the most popular language in the short term but in the future, there will be several popular languages including Mandarin and French. 
It’s always saying that language is decided by economy. I couldn’t agree more. For example English came to its heyday because Britain’s booming economy in the industrial revolution. But now, China is developing highly and makes its language up to a new high among the whole world. English won’t disappear as long as Britain do not disappear. 
Except the reason above, there are three factors supporting the existing of English. English has the most fluency pronunciation and the largest vocabularies in the world, according to some linguisticians. As the global economy develops so fast, a lots of new words will be required and the most abundant English vocabularies. Can meet its need. 26 letters can combine with each other by different orders and it’s enough for people’s usage. No matter British English or American English, they both have for-sounding voiles. That’s also promote the language’s popularity. The last reason is that culture is steady and has a long history, so it can’t be changed in a very short term. The way we speaking and using English one was formed, it is not easy to change.
In the long term, China has the biggest population and one of the fastest speed of development, Mandarin will earn itself a place among the world-languages family. And because of the special square characters is so charming and changeable, Chinese character is an art in some degree. It will be popular in the world. 
Just like in the politic pattern in the world, America is the superpower while Chine, Japan and West Europe are the several strongest countries. In the future, there will be the similar pattern among the language world, English will be the superpower, surrounded by Mandarin, Japanese and French, etc.
