# Supplementary material for: The Influence of Reading Texts on L2 Reading-to-Write Argumentative Writing
Source: Front Psychol. 2021 Mar 19;12:655601. doi: 10.3389/fpsyg.2021.655601 (PMC8017206; doi:10.3389/fpsyg.2021.655601)
Supplement: Supplementary file 1 [file Data_Sheet_1.zip › CH26-B.txt]

Dating back to 1780, it seems that John Adams has extremely aggregant to say things like follows, “English will be the most respectable language in the world and most universally read and spoken in the next century.” However, in the eye of developing, this bold prediction will indeed happen. Judged from me, there are, among them, three profound reasons deeply influenced on the affair: a conventional recognition, the intrusion into various aspects, comparative easy to learn.
It’s a substantial aspect affected the thing that a conventional recognition to people all around the world. Giovanni Azzoni once remarked, “The only way to have international classes is to use the English language.” It’s no exaggerated to say that these thoughts is deeply rooted into people’s daily life. It’s not an unusual right to see that people pick the English as their second language s. Under these circumstances, the enterprise related to English learning is developing and booming, which is easy to think.
It’s also a substantial aspect affected the thing that English has intruded into various aspects. For geography, the British Empire once ruled one-quarter of the world’s people, which does the choice for their next generation’s language learning. For journal literature, these well-known, deeply effected people’s book are written in English largely. For advanced technique, English books play a large part in it.
It’s still a substantial aspect affect ted the thing that comparative easy to learn. Somebody points out that, “Chinese is a potential choice for people.” As for development, Chinese indeed is a big threat to English. Otherwise, Chinese is too difficult for people to learn. It’s easy for people to misunderstand it.
