# Supplementary material for: The Influence of Reading Texts on L2 Reading-to-Write Argumentative Writing
Source: Front Psychol. 2021 Mar 19;12:655601. doi: 10.3389/fpsyg.2021.655601 (PMC8017206; doi:10.3389/fpsyg.2021.655601)
Supplement: Supplementary file 1 [file Data_Sheet_1.zip › CH47-A.txt]

In the first text I found there’s a big problem concerning about the use of native language, that is, Portuguese and English. With the intense influence the English-speaking countries have exerted on the world the language they speak is getting more and more prevalent all over the world, of course, Brazil is no exception. However, not everyone hold an optimistic point of view about this. Some experts argue that it is time to fight this disrespect of our own language. Consequently, a bill was passed for the goal of steaming the trend of influx of English expressions and guaranteeing the current statue of their mother tongue- Portuguese. However, there are still others asserting that it’s no need to worry about this. Globalization is an issue that we all must face and can’t escape. The reason why we don’t have to feel anxious about this is that these new words coming from English will finally adapt to Portuguese, just like the word “football” which over time became “futobol”. 
In the second text, on the contrary, the author has a lot of worries about the maintaining of the English statue because some study have shown that the percentage of the global population that grew up speaking English as its fast language is declining. Similarly, a large quantities of old language are in the hazards of extinction as a result of transformation and interaction with wider society.
From my respective, I would say that we need to look at these questions in all perspects especially considering the inevitability of the trend of globalization and an increase of international communication. 
Initially, as we all know, the world is developing and the relationships between different countries are becoming intimate. Language, serving as a tool and bridge for communication, need changing to adapt to this new world. And the English-speaking countries have been the most developed regions in the world. So I would say it’s not strange at all that English may serve as a lingua franca in international interaction, concerning the aspects of convenience and effectiveness. However, on the other hand, the exchange of respective countries also gives rise to the possibilities of other language spoken by a relative small amount of population to be known and spread to other parts of the world. That is to say, besides English, people are more likely to pick up some other language and thus become the multilingual speakers.
In conclusion, the feature of English and some other languages are pretty promising. There’s no need to worry about it. An homogenous world is around the corner. 
 
