# Supplementary material for: The Influence of Reading Texts on L2 Reading-to-Write Argumentative Writing
Source: Front Psychol. 2021 Mar 19;12:655601. doi: 10.3389/fpsyg.2021.655601 (PMC8017206; doi:10.3389/fpsyg.2021.655601)
Supplement: Supplementary file 1 [file Data_Sheet_1.zip › CH24-B.txt]

 Whether English Should Be the World’s Language
Recently, whether English should be the world’s language has triggered a heated discussion. Quite a few claim that English should be the most respectable language in the world but others, in contrast take the adverse
View as the premier choice. Speaking for myself I stand on the side of the former one for dozens of reasons.
To begin with, an account of economic globalization, individuals need a kind of world language for communication. Nowadays, English is widely used in the competitive world. Business person do their business with different countries especially America and England which speak English as its first language. Therefore, for business communication, it is widely shared that English should be world’s language.
Secondly, with the development of technology, English seems more significant for scientific researcher. Scientific researcher need exchange different thoughts from different countries. If English will be world’s language, they would communicate with English. Then it’s favorable for the development of technology. 
Finally, for cultural and political communication, there is no doubt that English should be world’s language. By contrast, without English, it would be hard to know other’s culture. To emphasize, English is playing a important role in cultural communication.
Considering the above mentioned analysis, I can reasonably come to the conclusion that English should be world’s language.
