# Supplementary material for: The Influence of Reading Texts on L2 Reading-to-Write Argumentative Writing
Source: Front Psychol. 2021 Mar 19;12:655601. doi: 10.3389/fpsyg.2021.655601 (PMC8017206; doi:10.3389/fpsyg.2021.655601)
Supplement: Supplementary file 1 [file Data_Sheet_1.zip › CH19-B.txt]

Obviously, English has been booming around the world as the most extensive and respectful language for several countries. It was debated hotly among the linguists about whether the future status of English as the global language is assured or not. There is a bold prediction that English will still prosperous in its future as the most common language in the world.
Currently, less and less countries reject learning English as their second language except native language. This phenomenon is widely spread in other countries which not use English as common language, take our country for example, English has been a essential course in every grade, even in many universities English was widely used in classes especially in English major student and international educational college. All of those prove that the significance of English as the most extensive language in the world. Certainly, grasping more than one or two foreign languages will make students find themselves at a dangerous and easily make their living in such a fast and modern global economy world become much competitive.
Besides the status of English is not only assured but also requisite. There is a major power that every continent except South America are all speaking English even using it as official language. But there is a doubting that Chinese is the language which the one quarter of the population on the world speaks it, chaves are great that the future status of Chinese will be more assured. What’s more, with the declining less rapidly in English, the status of English will be challenged in the future.
