# Supplementary material for: The Influence of Reading Texts on L2 Reading-to-Write Argumentative Writing
Source: Front Psychol. 2021 Mar 19;12:655601. doi: 10.3389/fpsyg.2021.655601 (PMC8017206; doi:10.3389/fpsyg.2021.655601)
Supplement: Supplementary file 1 [file Data_Sheet_1.zip › CH43-A.txt]

 Use Our Own Language
Nowadays, more and more parents send their children to all kinds of English-learning class when they are very young. They blindly hold the view that having a good knowledge of English will make their future promising. 
As a result, the younger generation are tend to ignore the learning of our own language. During the summer holiday, I watched a TV show. In the TV show, several youngers are asked to write down some Chinese words read by the compare. Even some words seems very easy for us, some still spell them wrongly or even have no idea how to spell. When watching those misspelling, I can’t help asking myself “Can you spell those words correctly?” I don’t know the answer. Maybe fact is that I dare not to accept the answer. As a English major, we have learnt English for about ten years. During the process of learning of our own language. What is the reason? Is it that English is more important or more attractive than Chinese? Of course not. I think each kind of language has its own charm. I don’t object to learn English. But what we need to do is that we should ignore our own language- Chinese. I think Chinese is one of the most attractive language in the world. It have a long history of over 5000 years. It has many unique aspects that English can’t be compared with. 
We live in the age of culture fusion. We can’t lose our own features. 
