# Supplementary material for: The Influence of Reading Texts on L2 Reading-to-Write Argumentative Writing
Source: Front Psychol. 2021 Mar 19;12:655601. doi: 10.3389/fpsyg.2021.655601 (PMC8017206; doi:10.3389/fpsyg.2021.655601)
Supplement: Supplementary file 1 [file Data_Sheet_1.zip › CH20-B.txt]

The global language
Recently, there is a growing inclination that our world are becoming an multilingual community. With the overhelm globalization process, the issue of whether the future status of English as the global language is assured or not has given rise to heated discussion. Personally, I hold the view that English will be the preferred international official language in the next centuries. 
Judging from the current tendency, I am inclined to believe that English is not the most romantic or the most emotional language, but the most universal. A case in point is that individuals who take English as their first language are more than 300 million, and there are 111 countries all around the world use English almost everywhere ranging from attractive tourist spots, cultural exchange, import or export trading to bilingual kindergarten, crowded overseas studying institutions and even English signs in the road. Admittedly, English is the most respectable language that appeals to both refined and popular taste.
As for those super patriotisms who firmly believe that it is China which enjoy the most popularity of any language and should make Chinese the primary international official language. In effect, patriotism and globalization are often posed as two absolute polarities incompatible and reciprocally repulsive. What we need to do is regard those ideological conflicts rationally as distinctive religious beliefs. 
