# Supplementary material for: The Influence of Reading Texts on L2 Reading-to-Write Argumentative Writing
Source: Front Psychol. 2021 Mar 19;12:655601. doi: 10.3389/fpsyg.2021.655601 (PMC8017206; doi:10.3389/fpsyg.2021.655601)
Supplement: Supplementary file 1 [file Data_Sheet_1.zip › CH4-B.txt]

Language Extinction
It’s obvious that some languages are going extinct with the process of globalization. It’s something we can’t change or it can be called the trend of the times. Just like the principle of nature, the better one can be passion while the weaker can only die. It goes in the same way on language. 
As we know, English works as a global language for a long period of time and it’s been playing a significant role in shaping language system. Waves of people are sparing no efforts acquiring it all over the world. So it can’t be denied that the attention to their mother tongues is decreasing especially for some countries which almost have no rights to wire on the stage of the world. Hence, the question is that: should we worry about this phenomenon. Although a variety of people claim that language diversity is necessary, the extinction of some language is still a matter of choice. A large quantity of people choose to learn English and that’s the fact.
Just take Chinese’s learning English for example, different people from different walk of life learn English. Teenagers, young children, middle-aged men and even old men are spending their time on it.  The tests for English certificates and training classes are emerging happily. On the one hand, it shows a nation that is open to the world has the attitude of learning from the better one. On the other hand, it exposes some problems worth of deeply thinking. 
If some survey are done in the university, it will be easy to find that most of the students needn’t to learn Chinese. It sounds absurd but the fact is that more and more time and energy are paid to English learning.
In chine, students are not required to learn ancient Chinese because it’s out of use. So a question can be raised: Will Chinese acting as a language go extinct?
It’s a matter of political power, cultural power, and economical power. The nature of human is looking forward the better one.
We can’t predict the develop of languages in the future. However, we should think what we ignore is really unimportant in language learning.
