# Supplementary material for: The Influence of Reading Texts on L2 Reading-to-Write Argumentative Writing
Source: Front Psychol. 2021 Mar 19;12:655601. doi: 10.3389/fpsyg.2021.655601 (PMC8017206; doi:10.3389/fpsyg.2021.655601)
Supplement: Supplementary file 1 [file Data_Sheet_1.zip › CH39-A.txt]

English-The Global Language
From globalization to the development of each different country, English has made a great contribution to both of them. From the article Brazil Considers Linguistic Barricade, we are easy to find that English has infiltrated into our daily life secretly, even though most of us are unconscious of it. In my opinion, the future status of English as the global language is assured. The concrete reasons are as follows.
First of all, English is an old language, so it had great influences long before. Secondly, English has already become a part of our daily life. When we walk into the street and go window-shopping, we may find “Sale” everywhere, or as the author says, in Brazil, “descontos” has become “50 percent off”, and some English words such as Salon have already taken the place of their own words. There is no doubt that these English words are easy to be remembered and fashion to be used; therefore, individuals from different countries choose to use them. Thirdly, sometimes using English can be easier to express. In Brazil, using “delivery” are easier than their native expression “entrega a domiilio”. Although everyone knows the meaning of the latter, they prefer to use the former one. 
To put into a nutshell, the influence of English shows the great influence of America and Britain among the world. Many English-speaking countries are developed ones, and they are active on the world stage. Therefore, the future status of English as the global language is assured.
