# Supplementary material for: The Influence of Reading Texts on L2 Reading-to-Write Argumentative Writing
Source: Front Psychol. 2021 Mar 19;12:655601. doi: 10.3389/fpsyg.2021.655601 (PMC8017206; doi:10.3389/fpsyg.2021.655601)
Supplement: Supplementary file 1 [file Data_Sheet_1.zip › CH6-B.txt]

 English, as a global language, is losing its dominance
There seems to be undeniable that the most wide-spread languages over recent decades has been English. Plenty of countries establish courses in English and most of their people learn English as a second language. This global language especially thrives in China, in which English treated as a vital subject in college examination and a must in job application. Facing this sweeping trend, linguistic expert, as well as common world citizens begin to wonder: “Is English going to keep its status as lingua franca will be it alternated by another?”
About this problem, we have to date back to hundreds of years ago, about why English flourishes and gradually become the king of all languages, Above all, in the 18th century, British turned out to be a super country, and its colonies are almost everywhere. South America, Brazil, India etc. British ruling brought these countries influences hard to eliminate. Even in current world, the common wealth is still showing its neglected power. These are historical causes. After World War II, America began to take power and gradually grew as the strongest country both in education and business. The whole world is driven by interests, and right now interests and profits lie in America, a English-speaking country. Only when we communicate with no obstacles can we put those benefits into our pocket. All in all, English of being the global language is most likely by chance. 
A large number of people made both professional and amateur guesses about which language would take the place of English. We all know that a language is not only judged by the number of speaking it, but more by the scientific facts about it. Whether it has a scientific grammar, rhyme and sentence structure would also determine how the authorities perceive this language. A conducted experiment shows that French is the most accurate language that doesn’t allow any ambiguity. These scientific factors really count. Another influencing factor is the power of the language’s corresponding country to a large extent a language’s popularity is based on how much the corresponding country is shifting the world and what kind of status it occupies among the world.
Judging from Graddol’s experiment, “In the mid-20th century, nearly 9 percent of the world’s population grew up speaking English as their first language. In 2050, the number is expected to be 5 percent.” (Line 11). Apparently the population of speaking English as their mother tongue is declining, and America is losing its dominance. Which language to be the future lingua franca is affected by which direction the society is to advance and by which country to play the dominant role. The result is yet unknown, but I would say for sure that English won’t keep its status for long.
