# Supplementary material for: The Influence of Reading Texts on L2 Reading-to-Write Argumentative Writing
Source: Front Psychol. 2021 Mar 19;12:655601. doi: 10.3389/fpsyg.2021.655601 (PMC8017206; doi:10.3389/fpsyg.2021.655601)
Supplement: Supplementary file 1 [file Data_Sheet_1.zip › CH41-A.txt]

With the development of economy, politics, and culture, the globalization is becoming an inevitable trend in the future. How to communicate with others from different countries is the hot issue in all the world. Many linguists have discussed it past decades. Some of them think English will be the global language. Some of them think there will not be a unified language. And others think other language like Mandarin. I agree the first view global language.
Firstly, I said that globalization is the trend that we can not escape. Communication plays an important role in the process of the globalization. Different people from different countries must communicate with each other. There is a demand to the unified language. Meanwhile, relatively English is a easy language to learn. For instance, not only in Brazil but in China or any other country, almost people know some simple English words like “Sale”, “Thank you”, “Bye””. They are look like more clear and easy to understand. Most importantly, English is the No.1 language in the world nowadays. People who use English as their mother tongue live in every country. We must say that it is easier to spread English all around the world. 
To sum up, making English be the global language is feasible. Because if it is advantages easy to learn, most people use it and the trend, I believe that will be true in the near future. Certainly other language such as Chinese should continue to develop, someday it may take place of English and be the global language. 
