# Supplementary material for: The Influence of Reading Texts on L2 Reading-to-Write Argumentative Writing
Source: Front Psychol. 2021 Mar 19;12:655601. doi: 10.3389/fpsyg.2021.655601 (PMC8017206; doi:10.3389/fpsyg.2021.655601)
Supplement: Supplementary file 1 [file Data_Sheet_1.zip › CH22-B.txt]

 Future of English
Will English be the global language in the future just as the president, John Adams predicted? As an English major student, I prefer to say “yes”. Before reading the texts, I have strongly believed that the popularity of the language depends on the country which uses it. And from the texts, there are three aspects concluded to prove my view.
Firstly, from the text written by Guynne Dyer, the population of English speakers has highly risen in the past hundred years. From the beginning, nobody accept it as the second language but now, the only way to make a university class an international class is to use English. Even in the business greeting, it’s rarely to meet a businessman who don’t understand English. More people choose English for its more widespread than other language s. ıt can be used from everyone to else. There are 400 million English speakers now, the obvious growing reveals the trend that English will be the global language.
Secondly, most major countries in almost every continent have English as their official language. America or the UK is used to be the most powerful country in any aspects, economy, science, diplomacy etc. around the world. From the text, we can infer that Latin and French had been the global language because of their advanced science development. Other countries needed to learn Latin or French in order to get their efficient skills.
