# Supplementary material for: The Influence of Reading Texts on L2 Reading-to-Write Argumentative Writing
Source: Front Psychol. 2021 Mar 19;12:655601. doi: 10.3389/fpsyg.2021.655601 (PMC8017206; doi:10.3389/fpsyg.2021.655601)
Supplement: Supplementary file 1 [file Data_Sheet_1.zip › CH54-A.txt]

English or Chinese
As we all know, English now is the standard and global language and people all around the world and try to learn it. But can English still be the first choice in the future? I’m afraid not. 
As far as I’m concerned, from the industrial revolution, the world generally became a global village. There is no doubt that the most developed countries speak English. If other nations intend to learn the achievements, the most fundamental step is to learn their language. Thus, for countries, English has been choosing as the world language. 
But now, things is different. The number of developing countries increase rapidly. What’s more, the speed of development far exceeds the developed countries. Especially China, which has the largest population in the world, wields crushing influence. I learned that Mandarin will probably be the must-learn language in the future. And occurrence of this phenomenon by no means an accident. 
For one thing, China is the largest developing nation in the world and has registered astonishing economic progress. China’s economic strength pushes the growth of culture. Furthermore, the Confucius Institute has been set up around the world which promoted Chinese culture and language to the world. 
For another thing, many people already have learned English and they may learn another foreign language to improve their competitiveness. Thus, the best choice is, absolutely Chinese.
In conclusion, in my point of view, Mandarin will probably become the first language instead of English in the future.
