# Supplementary material for: The Influence of Reading Texts on L2 Reading-to-Write Argumentative Writing
Source: Front Psychol. 2021 Mar 19;12:655601. doi: 10.3389/fpsyg.2021.655601 (PMC8017206; doi:10.3389/fpsyg.2021.655601)
Supplement: Supplementary file 1 [file Data_Sheet_1.zip › CH13-B.txt]

Opinions on the World’s language
As for the world’s language, different people have different ideas. With the development of the global economy, education system is gradually reformed and improved, and it is the same with language. When it comes to which language may be the world’s language, I vote for English.
In detail, my opinions are as follows. Firstly, English has been playing and important role. On the one hand, it is reported that many western countries’ native language is English, such as British, America and so on. On the other hand, in recent years, a few countries decide to take English as their second language. For example, in china, our native language is Chinese, but a growing number of people tend to learn English in their spare time. In addition, almost all of the colleges must pass CET-4 in university in China, even many students choose to major in English. It is obvious that English occupies an important position in china’s education. 
Secondly, as a matter of fact, English is more beautiful and expressive. We all know that movie industry develop well in foreign countries. It seems that foreign films are more attractive than China’s.  More importantly, as the global economy is rapidly developing, cooperation between countries is a trend. So in order to communicate with foreigners better, Chinese have to learn English, so are the other countries. 
In a word, I believe that English is universally learned. Although the number of English learners may decline in some years, English has been still accepted and learned. As an essential communication tool, English has advantages and is to expected to be the world’s language. Even if there is long way to go, a growing number of people may study English as the second language which in turn contributes to better communication between different countries. 
