# Supplementary material for: The Influence of Reading Texts on L2 Reading-to-Write Argumentative Writing
Source: Front Psychol. 2021 Mar 19;12:655601. doi: 10.3389/fpsyg.2021.655601 (PMC8017206; doi:10.3389/fpsyg.2021.655601)
Supplement: Supplementary file 1 [file Data_Sheet_1.zip › CH35-A.txt]

Multilingual over Monolingual
Recently, in Brazil, Rebelo’s bill has just passed the first committee stage, which expresses the rejection of the dominant position of English as a kind of language. Requiring using Brazil’s native tongue in formal situations, the bill has aroused tremendous attention around the world. People have different ideas on this issue. Personally, I reckon that English may not keep its position as the global language in the future because the multilingual is more needed over the monolingual. 
Keep the diversity of the language means keeping the diversity of culture as well. People across the world tried hard to protect culture diversity of their own nations, ignoring that language is a predominant part of culture. Without favorable Chinese, we can not own the Great Wall, the Beijing Opera, and so on. Although English plays an important role in globalization, native languages should not be thrown away. Thankfully, an increasing number of people became aware of it, suggesting the protection of native languages. As a result, may lose its position one day.
The ability of mastering several languages can improve people’s possibility of success in such a competitive society. Nowadays, people have to communicate with others around the world, hence, English can not always solve the problems caused by misunderstanding of language. The trend of learning different languages weakened the position of English.
However, English, as a preferred world language for many important fields, will not be overtaken easily. Learning English is of great importance or people can not communicate well since many words are created in English.
To sum up, I don’t think English can assure its global language position in the future because multilingual is more significant. We have to learn English, but we aren’t supposed to use English only. 
