# Supplementary material for: The Influence of Reading Texts on L2 Reading-to-Write Argumentative Writing
Source: Front Psychol. 2021 Mar 19;12:655601. doi: 10.3389/fpsyg.2021.655601 (PMC8017206; doi:10.3389/fpsyg.2021.655601)
Supplement: Supplementary file 1 [file Data_Sheet_1.zip › CH11-B.txt]

In my opinion, English has a big chance to be the world’s language.
Firstly, nowadays the most developed science and technology, the largest amount of knowledge and better social system all belong to the countries whose language is English. Only if we study English can we communicate with them and bring in their good sides to strengthen our own countries. 
Secondly, being global is a trend which can not be turned back. If we person and our country want to have our own stage in the competitive world, we need a common language as a bridge to compete with each other. Compared to Chinese and Spanish, the world’s biggest and second biggest language though English has no much speakers, it has an advantage over them because it is already more widespread than any of the other potential candidates. Take China as an example, Chinese children have the English class in grade 3 and some of them start learning English from kindergarten. English plays a more and more important role in our daily life. We should get high English scores to go to good college, we should get various kinds of certification about English to imply a famous company and we also need to English to communicate with foreigners so that we can develop friendship. What’s more, if we know English, it’ll be more convenient for us to travel abroad.
Thirdly, English is not difficult to grasp. Compared to it, Chinese is an old language and its very difficult to remember its stroke and pronunciation is distinguished from its script. For foreigners it is too hard to remember. Compared to English, Spanish has more grammar rules and is not easy to pronounce because people in some other area just do not need to pronounce the sound.
In total that English will be the world’s language can not be disproved. It has historical and social advantages
