# Supplementary material for: The Influence of Reading Texts on L2 Reading-to-Write Argumentative Writing
Source: Front Psychol. 2021 Mar 19;12:655601. doi: 10.3389/fpsyg.2021.655601 (PMC8017206; doi:10.3389/fpsyg.2021.655601)
Supplement: Supplementary file 1 [file Data_Sheet_1.zip › CH37-A.txt]

After reading the whole article, what I learn from the author is the global trend of English, especially in Brazil. Some Phenomenon imply the fact that English, just like a kind of linguistic invasion, flours into every part of the world. Because English has many advantages that other language don’t have. For example English is regarded as an official language so that many countries take learning English and speaking English for granted. What’s more, some countries even think that their people learning English is a must. To be honest, there are some reasons as follows, which should be highlighted.
Firstly, some traditional languages are not able to satisfy people’s various needs. Take Latin for example. We may say that Latin are losing its practical use among people. As we all know, a lot of words are difficult to understand and its pronunciation are not comfortable like present English. Some Latin documents just are used to study. Secondly, language should be dynamic and keeping pace with the society. English is used to all works of life, such as economy, business, politics, education, culture exchanging etc. Nobody can doubt the benefits of English as a communication tool. Thirdly, the global trend of English can be owed to the globalization of economy. With the development of globalization, every country are connected closer by speaking English.
Last but not least, the evitable need of communication that should be convenient and publzed motivate English, spread fast over the world.
In a word, the global trend of English is evitable.
