# Supplementary material for: The Influence of Reading Texts on L2 Reading-to-Write Argumentative Writing
Source: Front Psychol. 2021 Mar 19;12:655601. doi: 10.3389/fpsyg.2021.655601 (PMC8017206; doi:10.3389/fpsyg.2021.655601)
Supplement: Supplementary file 1 [file Data_Sheet_1.zip › CH8-B.txt]

English-the World’s Language All the Way
When it refers to the world’s language, almost all of us think about English. Indeed, English has been the most international and influential language in the world. Even some people hold the opinion that if you can speak English you can travel around the world without problem of communication. 
However, according to a new study, the percentage of the global population speaking English as its first language is declining. Thus some people doubt the situation of English as a first language in the future. According to the facts, the population grew up speaking English as their first language is expected to be 5 percent in 2050.
In terms of these facts and signs, I admit that English is being challenged by other influential languages. After all, everything is in a process of development and so are the languages. While I firmly believe that English will still be the world’s language in the future. 
We all know that the significance of English in world history. Because of the British Empire and the United States, English has been spreaded to every continent except South America. Although it’s not used by the most people around the world, it has been used in the largest part of the world. What’s more, almost everyone regards English as a basic skill. Because without English, many of world trades, communication and so on can not be processed. Even we can say we can adopt to the global culture if we can’t speak English.
What counts most is that it has been common view that English is the first language that people used in many fields such as science, diplomacy, economy and so on. English has been the world language for many years and people have been accustomed to use English for communication for a long period. If we change it into another one, the world may be in a mess. 
All in all, owing to the history, the development process and so on, English has been the world language and it will still be in the future. Although we speak our own language among ourselves, we will speak English to foreigners. I believe, you will use English every day, won’t you?
