# Supplementary material for: The Influence of Reading Texts on L2 Reading-to-Write Argumentative Writing
Source: Front Psychol. 2021 Mar 19;12:655601. doi: 10.3389/fpsyg.2021.655601 (PMC8017206; doi:10.3389/fpsyg.2021.655601)
Supplement: Supplementary file 1 [file Data_Sheet_1.zip › CH52-A.txt]

With the development of globalization, English seems a must skill for every world citizen if he craves better employment, more opportunities and higher social status. English appears inevitably in almost every international forums and conferences. What is more, it is required to every student at school in the two most popular nations, China and India. Therefore, we have sufficient proofs to believe that. English is flourishing, at present. 
However, will English thrive forever? Of course not. Once something reaches its peak, it is time to go downhill. So does English. 
Mr. Rebelo holds the opinion that Brazilian should better use Portuguese, their mother language, rather than English. It is nature people want to inherit their own traditional culture and their language. But that is not the barricade that prevent English from moving ahead. What really matters, as far as I am concerned, is the national power. America now is the super country, so English flourished. As the time goes, new powerful countries will emerge, such as China. Thus new language will take the place instead of English.
But one thing can be sure, that is English will still thrive at least as one still alieve.
