# Supplementary material for: The Influence of Reading Texts on L2 Reading-to-Write Argumentative Writing
Source: Front Psychol. 2021 Mar 19;12:655601. doi: 10.3389/fpsyg.2021.655601 (PMC8017206; doi:10.3389/fpsyg.2021.655601)
Supplement: Supplementary file 1 [file Data_Sheet_1.zip › CH15-B.txt]

The Future Status of English as the Global language is not Assured
As the great diversity of language learning all over the world, it’s a big issue which language will be the first language. People may choose English as a first language without any doubt since it’s wide spread. However, I prefer to agree that grew up speaking English as its declining, so future status of English as the global language is not assured. 
First of all, cultural communication depends on economy development to some extent, just as Graddol said, “Once the Chinese economy has overtaken that of America, the status of Chinese will be higher than English.” Secondly, as the study shows, those the percentage who grew up speaking English as their first language in the whole world population is declining, meanwhile, a great number of people choose more than one language to speak, leading to the less usage of English. Thirdly, more and more scientists believe that English will play a more crucial role in shaping the new linguistic order as a basic skill than just a language. Even non-native speakers of English also require the importance of English using as a skill. This tendency will lead English to be a useful skill not a global language. Last but not the least, as far as I am concerned, since we live in a quickly changed world, it’s reasonable that new things replace the old ones. English has been a world language for such a long time, in the near future, it may be a big change. 
Above all, future can not be predicted very accurately. However, I’m still insist that the future status of English as the global language is not assured. Maybe Mandarin Chinese will be the number one.
