# Supplementary material for: The Influence of Reading Texts on L2 Reading-to-Write Argumentative Writing
Source: Front Psychol. 2021 Mar 19;12:655601. doi: 10.3389/fpsyg.2021.655601 (PMC8017206; doi:10.3389/fpsyg.2021.655601)
Supplement: Supplementary file 1 [file Data_Sheet_1.zip › CH33-A.txt]

 The Future of English
The present era of fast developing economy has witnessed that international communication is becoming increasingly important. As a consequence, the status of English stands out among other languages. However, how about 50 years later? Is English still the most popular language in the world? As far as I’m concerned, English surely is declining as a first language. 
According to a recent study, those who grew up speaking English as their first language are reducing. Meanwhile, an increasing number of people speak more than one language. International language as it is, English is not spoken as a first language in most countries. More and more government officials are aware that English does greatly impact their mother tongue. To protect their native language from being eventually ebbing away, they determine to attach more importance on their own language.
Undoubtedly, language is tightly connected with economy, too. As we all know, in the process of economic globalization, China as well as other countries, is playing increasingly significant role. Therefore, Chinese is also becoming popular. What’s more, nowadays, Mandarin Chinese is well established as the world’s largest language in terms of native speakers. Foreigners start to learn Chinese. In the future, the people who speak Chinese will keep rising. There is a predict that with Arabic rising as English declines, Spanish, Hindi, and Arabic will be equally ranked as English by 2050.
From what has been illustrated above, we can safely arrive at the conclusion that English will be challenged by other languages in the soon future. Whether it will still be the international language for common use remains to be seen. But it is certain that other language, such as Chinese, Spanish and so on, will be more and more popular.
