# Supplementary material for: The Influence of Reading Texts on L2 Reading-to-Write Argumentative Writing
Source: Front Psychol. 2021 Mar 19;12:655601. doi: 10.3389/fpsyg.2021.655601 (PMC8017206; doi:10.3389/fpsyg.2021.655601)
Supplement: Supplementary file 1 [file Data_Sheet_1.zip › CH49-A.txt]

English will become more and more various. It will also become more difficult. Because people have different accents all over the world. There will be a lot of kinds of English such as Chinese-English, British-English, American-English and so on. It will give people more difficulties about communication. 
English will become more and more common. People may not consider it more important than in the past. They will pay more attention to another language. English will not be a basic course in the school. It may be chosen as an interesting course.
Maybe English may be lost in future. Because it will be very common and people may create new language instead of English. The exist of English is related to spoken English countries. If the spoken English countries think it very old, they will use another language to be their language. Most people will speak more than one language in the future. Because they need to communication with everyone who they want to know and the world is becoming smaller and smaller. Every kind of language exist because there are many reasons why it can exist. So people will learn and speak more than one language, English will face many difficulties that people give it.
The speed of population growth that speak English will be Slav. Maybe everyone can speak English all over the world. In other words, English will be a “world language”. But it may not be the first language. Perhaps the number of countries where English is the first language will be small. In future, English is only the second or third language in many countries. 
English will not be adopt to people. Because it is made very simply. It is only made by 26 letters. It will not show the meaning which people want to show. English will be changed or affected by other languages. It will be joined in other languages. Maybe English will be made up of many new forms. 
