# Supplementary material for: The Influence of Reading Texts on L2 Reading-to-Write Argumentative Writing
Source: Front Psychol. 2021 Mar 19;12:655601. doi: 10.3389/fpsyg.2021.655601 (PMC8017206; doi:10.3389/fpsyg.2021.655601)
Supplement: Supplementary file 1 [file Data_Sheet_1.zip › CH17-B.txt]

English as a Lingua Franca
There is no denying that English is the most universally spoken and used around the world. English is used as official language during almost all international conferences and summits. Undoubtedly, as a single lingua franca that everyone can communicate with others at least in the present, English is the best choice. And I believe, the future states of English as the global language is stable.
With the rapid development of economy and technology, a large various information and new-born things are received by us. For example, the words “coffee, sofa, hacker” and so on, they are commonly used by people. They are created or emerge in English-speaking countries, America or Britain. And it is superficial that there will be more and more inventions and thus new words come from English. These new inventions and new academic achievements are transparent to the other countries, and of course the influence of English has been strengthened. It is the same with business and diplomacy.
In this century, the leaders of all countries deal with business and diplomacy with English. Under the strong economy and international influence, America is absolutely the speaker in these conferences. Unless China or Japan or other countries economy has overtaken that of the United States, no one will be able to influence its global power. The language in the same time will not be ignored by the people of all over the world.
In the future, maybe most people will speak more than one language, English is absolutely one of them.
