# Supplementary material for: The Influence of Reading Texts on L2 Reading-to-Write Argumentative Writing
Source: Front Psychol. 2021 Mar 19;12:655601. doi: 10.3389/fpsyg.2021.655601 (PMC8017206; doi:10.3389/fpsyg.2021.655601)
Supplement: Supplementary file 1 [file Data_Sheet_1.zip › CH31-A.txt]

 It’s OK for English to Fade Away
What are you writing now? Yes, an English composition. It seems very common to see English everywhere. But hold on, have you ever imagined English fade away some day in the future? If the answer is no, then you should because that is happening. 
A new study says that English as a first language is declining from 9 percent of the world’s population in the mis-20 century to 5 percent expected in 2050. And the truth is that, the whole world is continuing to rapidly lose older and rural languages, not only English. Unfortunately, that also means other languages are making effort to protect their own languages from being taken over by English as a world languages. Rebelo’s bill which aims at linguistic purity among government officials in Brazil shows that Portuguese are trying to take some English’s share in the world. And bad things never happen alone, China also passed a law to forbid English abuse in the public or official occasion met very long ago. 
The question is, is it so bad if English has to say good-bye to it’s “world language” name? Actually it’s quite ok English is likely to fade away in the whole world’s linguistic system. But for good- to protect the cultural diversity. Globalization is still in process, so does English’s global power. To sum up, in the future English will continue to play its role as one of the world languages and it’s ok for English to fade away. 
