# Supplementary material for: The Influence of Reading Texts on L2 Reading-to-Write Argumentative Writing
Source: Front Psychol. 2021 Mar 19;12:655601. doi: 10.3389/fpsyg.2021.655601 (PMC8017206; doi:10.3389/fpsyg.2021.655601)
Supplement: Supplementary file 1 [file Data_Sheet_1.zip › CH50-A.txt]

English in Decline as the Global Language
According to demographics, the percentage of the world’s population rose rapidly that did not regard English as the global language. In the future, there is doubt whether the future the status of English as the global language is assured. Personally, I am for this trend will change. 
As the Gradold goes, the global culture is at a crossroads, so with the world’s language system. As is known, the majority of increase occurred in less developed countries, whose spoken language is not English. This is a sign that a new linguistic order is bound to be take on.
Secondly, Chinese, currently is well established in world communication in economy and culture. In addition, it is said that English, Spanish, Hindi, Urdu and Arabic are likely to be equally ranked by 2050, which is the trend that English declines. Meanwhile, there are roughly 6000 language that are going to extinction, who can promise English is not the next one?
Although most of the creation in science takes place in English, there are more and more scientists who are non-native speakers of English. This predicts that there will be more new generations of bilingual and multilingual speakers. Some countries make law to prohibit English abuses leading to keep original culture and use of language. 
Anyhow, for English majors, we are supposed to study more than one language, so with other one.
