# Supplementary material for: The Influence of Reading Texts on L2 Reading-to-Write Argumentative Writing
Source: Front Psychol. 2021 Mar 19;12:655601. doi: 10.3389/fpsyg.2021.655601 (PMC8017206; doi:10.3389/fpsyg.2021.655601)
Supplement: Supplementary file 1 [file Data_Sheet_1.zip › CH28-A.txt]

 English the Special One
Is English the world language? With the development of the English-speaking country like Britain and America, the world is speaking English. There was a idea in the 19th century that English will one day be spoken by the entire world as a “world language”, and it is becoming a truth. English is the major language in the world’s communication and knowledge sharing. A statistics shows that more than 90 percent of journal literature in some scientific field is printed in English, it gives a prove of the English’s status as a most widely used language. 
However, how long will English keep that status? The threaten exists, but the future is still promising. Recently years, there is a trend in some less developed countries that people should speak their own language and get rid of the “invading of English”. The spread of English damage some language in remote areas, and threaten the exist ones. A few people think that the old and useless language should be taken place of by English, but most of people are trying to protect their native language. Here comes the question, can English be harmony with other language? The answer is yes. Another survey shows that even though the number of English speaker is rising rapidly, the percentage of the global population that grew up speaking English as its first language is declining. It means that when the less developed country get better developed, the population rose rapidly, so does the people speak their own language. Some of the major language in the world like Mandarin, Spanish and Arabic will still developing fastly and be used widely, when the English gradually become a basic language.
In conclusion, English will still be one of the world language in the future, while people will speak more than one language will stand between language s for different purposes. The new generations will be bilingual and multilingual speakers and English will be the most widely and well used one.
