# Supplementary material for: The Influence of Reading Texts on L2 Reading-to-Write Argumentative Writing
Source: Front Psychol. 2021 Mar 19;12:655601. doi: 10.3389/fpsyg.2021.655601 (PMC8017206; doi:10.3389/fpsyg.2021.655601)
Supplement: Supplementary file 1 [file Data_Sheet_1.zip › CH9-B.txt]

English-the World’s Language in the Future
Owing to the British Empire occupation and the United States- another English-speaking country, English has already been potential to be the world’s language than any of the other candidates. Nevertheless, when it comes to the future of English, everyone will speak English to foreigners from many standpoint regardless the decline in English as a first language. 
First of all, John Adams, the second president of the US, predicted in 1780 that “English will the most respectable language in the world and the most universally read and spoken in the next century if not before the end of this one.” It was bold prediction but it was reasonable when you think about it perfect locations. English can use with everybody else, however, Chinese won’t get you very far in Europe or Spanish is spoken by Latin America since now it’s international situations that foreign students in other countries are more likely to speak English rather than their mother language and something else. 
Furthermore, when you take a scrupulous look into some scientific magazine, English has been the preferred world language for science. As you can imagine, countries all over the world have tried their best to make contributions for scientific achievements and communication among them is playing a crucial role in this process, so the English’s future will be worldwide. Everyone who looks the scientific magazines or even journal literature in some scientific field will turn out to read English in the end rather than other languages. 
In addition, due to demographics Mandarin Chinese is established as the world’s largest language in terms of native speakers. However, English is declining less rapidly than some other languages, nowadays, more and more people realize that it’s not adequate for ourselves to learn only one language and in this way, English has become their preferred second language when they choose to master one more language. 
On balance, in my opinion, I can claim that English will be world language in the future, it doesn’t depend on that everyone is born to learn English, but everyone can understand and speak English with foreigners. 
