# Supplementary material for: The Influence of Reading Texts on L2 Reading-to-Write Argumentative Writing
Source: Front Psychol. 2021 Mar 19;12:655601. doi: 10.3389/fpsyg.2021.655601 (PMC8017206; doi:10.3389/fpsyg.2021.655601)
Supplement: Supplementary file 1 [file Data_Sheet_1.zip › CH10-B.txt]

The Future of English
When it comes to international languages, English seems always be the priority. However, as time goes by, English will not be as popular as before.
Somebody remarked that English is splendid, beautiful and playing a crucial role in every segment of modern life. Hence, it will be universally read and spoken in the whole world. Then, some people took the opposite position and had copious evidence to fight for their point of view. They argued that the popularity of English is declining on the whole because of the rapid development of other countries. I n my opinion, English will be defeated by other languages. 
For one thing, with the development of economy, culture and technology, every country is developing sharply. English is vital, so the other languages. Secondly, the atmosphere of this world is changeable and various, prediction seems not truly reasonable, such as lion is the king of the kingdom of animals but tomorrow perhaps a tiger. Last but not the least, people will be aware of the importance of their languages. They would prefer to speak their own languages rather than use other languages day by day even they have a good command of foreign language. 
As the old proverb says: “History will not repeated forever”, the same as language. In conclusion, English plays an vital role in our life, but it will not always be there. 
