# Supplementary material for: The Influence of Reading Texts on L2 Reading-to-Write Argumentative Writing
Source: Front Psychol. 2021 Mar 19;12:655601. doi: 10.3389/fpsyg.2021.655601 (PMC8017206; doi:10.3389/fpsyg.2021.655601)
Supplement: Supplementary file 1 [file Data_Sheet_1.zip › CH36-A.txt]

With the rising of third world countries, we can not deny the fact that America’s position of leading the whole world is facing treatment. From economy to population, many clues can be found to prove the fading of America’s effect on over countries. Thus, it can be suggested that English will not have difficulties in maintaining its leadership in linguistic area. 
Two reasons are worthy of being mentioned when it comes to the illustration of why English may not be the preferred language in the future. The first one is that the change of world’s population covery may bring some problems to English-spoken countries. During the 20th century, the world’s population rose rapidly. However, it is those countries which developed less that have large amount of population increase. That means more and more people born in countries which have their own mother tongue instead of English. Another reason is that many countries have realized the important of their own language. As a result of it, they pay more attention in protecting their language from the invasion of English. Some countries even propose some bills to restrict the using of English, especially in government apartment. What’s more, many countries began to call on their citizens to value their own language and find its own advantages. All of that must have some effects on the trend of using English expressions in daily life and some other circumstances.
All in all, world is changing in every minute. There won’t be any language that remains preeminent all the time. Like some studies predict, people will learn and speak more than one language and they may switch between languages when it’s needed. Thus English may need to think about its development in the future days – only languages full of changes and try to improve itself all the time can be the leader in language world.
