# Supplementary material for: The Influence of Reading Texts on L2 Reading-to-Write Argumentative Writing
Source: Front Psychol. 2021 Mar 19;12:655601. doi: 10.3389/fpsyg.2021.655601 (PMC8017206; doi:10.3389/fpsyg.2021.655601)
Supplement: Supplementary file 1 [file Data_Sheet_1.zip › CH12-B.txt]

The Future of English
With the development of the society and economy all around the world, many people realized that communication is very important no matter where we are. And we both know that language is like a tool in the communication. In my point of view, English plays a important role at the stage of world language. Here are some views about the future of English in my eyes.
First of all, here is a tendency that more and more people realize that English is a world language and many countries encouraged people to learn English, especially in China and Japan. There is a big market around the world, many people from different places who speak different languages, they need a common tool to communicate. And with the great power of America and Britain which have power to spread their own language, English, to rest of the world. Above all, some strong western countries which speak English, they propagate their language to other unenlightened countries. So there will more and more people speak English as their first or second language. 
On the other hand, with more and more people join the world market, they have more choices to decide which language they learn. And there are more and more immigrants around world that promotes other people to learn it. So maybe we can see that the population to choose English as the first language is declining. They may learn Chinese or Japanese as the first language as they like. In my opinion, it’s a phenomenon of culture fusion. In the future there will be more and more people speak English as their as the second language.
Above all, I think that most people will speak more than one language and will switch between languages as they like. English is like a tool. It makes world become a big family and there are many other language communication between family members.
