# Supplementary material for: The Influence of Reading Texts on L2 Reading-to-Write Argumentative Writing
Source: Front Psychol. 2021 Mar 19;12:655601. doi: 10.3389/fpsyg.2021.655601 (PMC8017206; doi:10.3389/fpsyg.2021.655601)
Supplement: Supplementary file 1 [file Data_Sheet_1.zip › CH34-A.txt]

 The Future of English
Currently, with the development of modern industry, international communication increasingly becomes a hot issue. According to the width and depth of the languages people use in daily appointment, there is no doubt that English, a dynamic language is one of the dominant languages over the world. However, as time goes by, people share different views towards this type of language. Some people think that English undoubtedly will still keep its superior state among the other languages, which even threatens their native languages. It is said that in Brazil, some shopping malls prefer to use English words to express their products. In fact, it’s a common circumstance to be seen in china. The shopkeepers think it’s a tendency and will enhance consumers’ test of buying. 
Others, on the other hand, think that English may not maintain such a high control of language world, which I totally agree. Taking one new study into consideration, the number of people all over the world who grow up speaking English as their major language is reducing. As a matter of fact, it is not difficult to find that a large number of developing countries which gain fast progress in economy are posing great influence in language world. For example, China has become stronger and stronger since 1978. Nowadays, Chinese is really popular to study. 
All in all, it’s really hard to say or draw a conclusion about the future of English. It’s really a stupid action that prohibit the learning of English, just like Rebelo’s bill. Also, keeping a fair attitude towards our mother tongue is essential. Only in this way can people adopt themselves to the changeable society.  
