# Supplementary material for: The Influence of Reading Texts on L2 Reading-to-Write Argumentative Writing
Source: Front Psychol. 2021 Mar 19;12:655601. doi: 10.3389/fpsyg.2021.655601 (PMC8017206; doi:10.3389/fpsyg.2021.655601)
Supplement: Supplementary file 1 [file Data_Sheet_1.zip › CH16-B.txt]

The future status of English as the global language will be assured. Reasons are as follows.
Firstly, more and more people are speaking more than one language and English is usually the choice. If they are going to learn second language. With so many people studying and to study English. English spreads widely around the world. Whenever you go, you can be understood with English words if you do not know the local language. English has been the only seeking when people from different countries when they can not communicate. 
Secondly, with the globalization deepened, international trade, bilateral and multilateral relationship are undergoing. The most convenient way to make a deal or corporate is to find a public language- English which is admitted by most countries, making sense to each other. In addition, there are a lot of global organizations such as united nation, composed of members with various nationalities. To build a harmonious working environment, English is used as common language. Only English is allowed when doing a report, giving a lecture or having a conference.
Thirdly, there are talent exchanges on academy, so experts from different fields have to learn English since most books are written in English. Hence the number of people speaking English increase. What’s more, English is used when they get together and discuss science, arts and so on.
Maybe some people hold the idea that Mandarin Chinese will replace the status of English to be the global language. Because China has a really large population, making up one sixth of the global population and its growing economy. However, I want to state that Chinese is not as universal as English. Let alone it’s hard to learn.
As far as I am concerned, English will march on it’s path being the global language though there is challenge.
