# Supplementary material for: The Influence of Reading Texts on L2 Reading-to-Write Argumentative Writing
Source: Front Psychol. 2021 Mar 19;12:655601. doi: 10.3389/fpsyg.2021.655601 (PMC8017206; doi:10.3389/fpsyg.2021.655601)
Supplement: Supplementary file 1 [file Data_Sheet_1.zip › CH30-A.txt]

Will English be the Global Language in the Future?
With the development of the globalization, more and more language are spoken by people. It is said that employees who are not multilingual will be at a disadvantage. In this way, many people are trying to learn many other languages. English is the most spoken language in the world now, the future status of English as the global language may be threatened. 
Recently, Brazil has published a bill, which rejects the increasing influx of English expressions and requires that Brazil’s native tongue be used in business, formal and social situations. Absolutely, this bill is good for country’s linguistic purity and will appeal more and more people who relates to Brazil to study Portuguese. This means that there are an increasing number of people now speak more than one language and English as a first language is declining. 
However, some people hold the opposite opinion. They think that English is the most spoken language and America is the most powerful country, so that more and more people want to study English in order to adapt to the global world and to get a good job. So they insist that the future status of English as the global language will be assured. 
Maybe their reasons are reasonable, but they ignore other factors. It is the rapidly development of the underdeveloped countries, whose status in the world are higher and higher. Obviously, their languages will be spoken by more and more people. Taking Chinese for example, nowadays more and more people are studying Chinese because China has relationship with many countries. In fact, the usage of English is declining and relative decline of English is continuity. 
English will not be the global language in the future.
