# Supplementary material for: The Influence of Reading Texts on L2 Reading-to-Write Argumentative Writing
Source: Front Psychol. 2021 Mar 19;12:655601. doi: 10.3389/fpsyg.2021.655601 (PMC8017206; doi:10.3389/fpsyg.2021.655601)
Supplement: Supplementary file 1 [file Data_Sheet_1.zip › CH48-A.txt]

The Future Status of Global Languages
It seems there is a tendency recent years, that everyone is learning English. No matter it’s professional and well organized English course, or just some casual study on practical English skills. Why so many people are keening on the English learning? The answer is pretty obvious because English in nowadays is gradually becomes the most common official language. Thus there is another question that will English be the global language in the future?
As far as I’m concerned, I have to say no. The high recognization and hot learning tendency doesn’t really mean that English will control the language world. However, there is one thing that we cannot deny is that if there is just one single language, the world’s communication will be really easier than now. Some people argue about whether it’s necessary to put English into every country, it doesn’t fair. If people cannot handle it, it will cause more troubles. If we look around, we can find that many countries are working really hard to protect their own language, like Brazil. We all know that we cannot escape from globalization, but at least we can keep ourselves stay away from the world standard’s assimilation.
In fact, besides English, there are so many brilliant languages in the world, Chinese, French, German and so on. Each languages stands for their own culture and history, there is no reason for us to ignore them and just focus on the English. Therefore, in the future, I think there will be increasingly people who speak more than one language. This is gonna happen because English is impossible to be the global language in short time while globalization is still going on. Catering to this tendency, multilingual speakers will find it’s easier to participate in the multilingual society.
All in all, the future status of English as the global language is not assured yet. People who can handle multifold languages will handle the world better.
 
