# Supplementary material for: The Influence of Reading Texts on L2 Reading-to-Write Argumentative Writing
Source: Front Psychol. 2021 Mar 19;12:655601. doi: 10.3389/fpsyg.2021.655601 (PMC8017206; doi:10.3389/fpsyg.2021.655601)
Supplement: Supplementary file 1 [file Data_Sheet_1.zip › CH29-A.txt]

 Remember Your Mother Tongue
Thousands of languages or more exist in the world, and every sort of language has its features speakers. There should be a universal language for globalization is still underway. For this, English is widely used in most countries when they communicate with each other. More and more people know or speak English as their second language. Brazil is like this, and abuse of English expressions happened in this country. Many shops use English names instead of Portuguese ones. Perhaps those shopkeepers think English names are popular but, I think using English names instead of native ones is not a good idea.
Although English is very popular around the world, we should know that we have our own language. If you keep a shop or call some places’ name, don’t forget to use your native language, and of course you can add an English name behind that native name. Every language has its value. And we should not abandon native language when we get a foreign ones. When you are accustomed to use a foreign you may lose some of your native.
We could learn many kinds of foreign languages, and there are some languages we like very much. And perhaps we hope to live like foreign people. But please remember which country you are from and don’t ignore your mother tongue. 
