# Supplementary material for: The Influence of Reading Texts on L2 Reading-to-Write Argumentative Writing
Source: Front Psychol. 2021 Mar 19;12:655601. doi: 10.3389/fpsyg.2021.655601 (PMC8017206; doi:10.3389/fpsyg.2021.655601)
Supplement: Supplementary file 1 [file Data_Sheet_1.zip › CH51-A.txt]

My View of the Future Status of English
Since the world war II, English has become the global language depended on American economic and military power. With the 70 years development, it becomes popular in the world. In consideration of the development trend, I think it still can be the global language in the future. Here are some reasons. 
Firstly, only a country occupy an important economic or military position, can its mother tongue be the global language. In today’s world, America is the most powerful country in many domains and there’s no any other country can against with it. So English cannot be replaced by other language.
Secondly, compared with other important language, such as French, German and English is more flexible and more easy to learn. Because it has less grammar. As the global language, it should be acceptable for most people all over the world. So English has more advantages to be popular.
There is another reason for English popularity in the future. English has been the global language for many years and people has spent too much time to promote it. If we change its status one day, it means what we have done is wasteful.
In conclude, English still be the most important language in the future. 
