# Supplementary material for: The Influence of Reading Texts on L2 Reading-to-Write Argumentative Writing
Source: Front Psychol. 2021 Mar 19;12:655601. doi: 10.3389/fpsyg.2021.655601 (PMC8017206; doi:10.3389/fpsyg.2021.655601)
Supplement: Supplementary file 1 [file Data_Sheet_1.zip › CH53-A.txt]

No Way of Escaping Language Globalization 
In today’s fast-paced and highly-globalized world, speaking only in your own mother tongue is far under the requirement of your daily life.
Take we China people’s life as an example with more and more foreign companies coming into China, we are no longer living in the environment of our own country, are surrounded with so many foreign products, culture, jobs or something of this kind. Let me explain this more clearly: Most Chinese consumers are more attracted by foods imported, cosmetic products and clothes from Korea and America, luxuries from French, electronic products from Japan… Moreover, so many Chinese students choose to study in foreign schools and work in foreign companies. All these in our daily life powerfully show that if we can’t speak in other languages, most of today’s activities can’t be functioning smoothly. If that may happen, now can we study different culture and acquire international information? How can we get ourself more civilized and more advanced? Or how can we keep in pace while the whole world is globalizing?
Probably some people will think speaking other languages is a disrespect of our own language. I think it’s totally wrong, we are taking proud of our own language and show the best of it to foreign ones.
 So there is no way of escaping language globalization!
