# Supplementary material for: The Influence of Reading Texts on L2 Reading-to-Write Argumentative Writing
Source: Front Psychol. 2021 Mar 19;12:655601. doi: 10.3389/fpsyg.2021.655601 (PMC8017206; doi:10.3389/fpsyg.2021.655601)
Supplement: Supplementary file 1 [file Data_Sheet_1.zip › CH14-B.txt]

The Future Status of English
There is no denying the fact that English has been broadly and increasingly said around the world. Because the United States is rather strong and English is widespread and common, I think English is sure to be the global language which is most respectable and spoken universally.
First of all, English is more widespread than any of the other language. Even though Chinese is the biggest language by number of speakers, it never has been spread around the world. So it is with Spanish. However, English is here and there. One of the most respected universities in Italy has announced that from 2014 all of its course would be taught in English. And many other European universities have taken the same decision. We can see English is life.
Moreover, because of some historical reason, some strong English-speaking empire once ruled one-quarter of the world. Under the effect of the colonial conquer, English was spread universally.
However, an increasing number of people will speak more than one language. Certainly English is sure to be one of those languages. Because the world population is increasing, and less developed countries play a major part. Even though English is declining as a first language, it is also a crucial role in shaping the new linguistic order.
To sum up, English will a global language in the future. But no other language is threatened by English. People will still speak their native language each other and speak English to foreigners. 
