# Supplementary material for: The Influence of Reading Texts on L2 Reading-to-Write Argumentative Writing
Source: Front Psychol. 2021 Mar 19;12:655601. doi: 10.3389/fpsyg.2021.655601 (PMC8017206; doi:10.3389/fpsyg.2021.655601)
Supplement: Supplementary file 1 [file Data_Sheet_1.zip › CH32-A.txt]

Modern society is characterized by globalization, which promotes the popularity of speaking English as a first language around the world. In reality, we do see a great many English advertisements, logs, brands and so on. That is to say, we are required to master English to survive the changing world.
As to whether it is necessary to acquire a global language, people may be divided into two groups. Some people is likely to hold the idea that, just as what the author discuss in the article, it is the high time to show respect for mother tongue. In addition, people those who communicate with others by speaking foreign language s probably feel humiliated and offended to a large extend. The key idea of their people is linguistic purity, escaping globalization and developing the language of their own countries. 
On the contrary, I disapprove of the idea of rejecting globalization and the use of a global language. The world is changing all the time, and we can lead a better life when we can adopt to it. Currently, lots of information comes into being from English-speaking countries, the USA particularly. To refresh ourselves, the master of a global language is essential. Furthermore, when we are acquired English, we can communicate with people from all over the world, not just those who are brought up in the same countries. What’s more, vulture hides behind the language. We can broaden our horizon if we are able to speak a global language.
From what discussed above, I can reach the conclusion that learning a global language English plays an essential role in our daily lives.
